# Supplementary material for: Preparation of Komagataeibacter xylinus Inoculum for Bacterial Cellulose Biosynthesis Using Magnetically Assisted External-Loop Airlift Bioreactor
Source: Polymers (Basel). 2021 Nov 15;13(22):3950. doi: 10.3390/polym13223950 (PMC8623894; doi:10.3390/polym13223950)
Supplement: Supplementary file 1 [file polymers-13-03950-s001.zip]

Archive with 1 entries (1 files):
- polymers-1441476-supplementary.pdf
